# Supplementary material for: Parent-progeny imputation from pooled samples for cost-efficient genotyping in plant breeding
Source: PLoS One. 2017 Dec 22;12(12):e0190271. doi: 10.1371/journal.pone.0190271 (PMC5741258; doi:10.1371/journal.pone.0190271)
Supplement: S3 File — Zipped folder with R code and instructions for generating the simulated data as described in Materials and Methods (e.g., true genotypes of the bi-parental DH families, GBS data of the pools, etc.). (ZIP) [file pone.0190271.s003.zip]

Archive with 10 entries (7 files):
- S3_file/
- S3_file/simulation.R
- S3_file/sources/
- S3_file/sources/simulate_trait.R
- S3_file/sources/simulate_pooling_4W.R
- S3_file/sources/simulate_pooling_3W.R
- S3_file/sources/simulate_pooling_2W.R
- S3_file/sources/simulate_dh.R
- S3_file/sources/hypredmod_0.1.tar.gz
- S3_file/data/
