# Supplementary material for: Parent-progeny imputation from pooled samples for cost-efficient genotyping in plant breeding
Source: PLoS One. 2017 Dec 22;12(12):e0190271. doi: 10.1371/journal.pone.0190271 (PMC5741258; doi:10.1371/journal.pone.0190271)
Supplement: S3 File — Zipped folder with R code and instructions for generating the simulated data as described in Materials and Methods (e.g., true genotypes of the bi-parental DH families, GBS data of the pools, etc.). (ZIP) [file pone.0190271.s003.zip › S3_file/simulation.R]

## clean up
rm(list = ls())

## simulation of meiosis (modified version of original hypred package
## to allow varying numbers of markers per chromosome). The source
## package is in the "./sources" folder. Do R CMD INSTALL
## hypredmod_0.1.tar.gz to install the package.
library(hypredmod)


## samples from Dirichlet distribution (code adapted from package MCMCpack)
rdirichlet <- function (n, alpha){
    l <- length(alpha)
    x <- matrix(rgamma(l * n, alpha), ncol = l, byrow = TRUE)
    sm <- x %*% rep(1, l)
    return(x/as.vector(sm))
}

##--------------------------------------------------
## define parameters for simulation of populations

## no. populations (per heterotic group)
ncrosses <- 40

## DH per population
cross.size <- 25


## heterotic groups to consider (only dent and flint available)
hetgroup <- c("dent", "flint")

## number of QTL
Q <- 200

## trait heritability
h2 <- 0.5


##--------------------------------------------------
## parameters for pooling and GBS data simulation

## read coverage lambda
lambda <- 1.5

## proportion of missing data independent of lambda (use to simulate
## missing data with high lambda, ignored when set to 0)
pmiss <-  0.0

## fix the number of reads to the average given by lambda
fix.nreads <- FALSE

## pool across heterotic groups (TRUE, FALSE)
across.hg.pooling <-  TRUE

## how many DH to pool (2,3 or 4)? 
xW <- 4

## paramter of Dirichlet for simulating pi,
## sd = 0.05 =  sqrt(alpha[1] * (sum(alpha) - alpha[1])/(sum(alpha)^2*(sum(alpha) + 1)))
alpha <- rep(c(NA,50,29,18)[xW],xW)

## number of markers
M <- 3000

##--------------------------------------------------
## read genotypic data
##
## download files "File S1" (dent lines), "File S2" (flint lines) and
## "File S3" (physical map) from
##
## http://www.genetics.org/content/197/4/1343.supplemental
##
## and place them into the ./data folder and rename them
## "msm_dent.csv", "msm_flint.csv" and, "map.csv", respectively (or
## make the appropriate changes to the path names).
## --------------------------------------------------

## dent inbreds
msm.dent <- as.matrix(read.csv("./data/msm_dent.csv",
                               stringsAsFactors = FALSE, row.names = 1))
rownames(msm.dent) <- paste0("D", rownames(msm.dent))
dent.parents <- rownames(msm.dent)

## flint inbreds
msm.flint <- as.matrix(read.csv("./data/msm_flint.csv",
                                stringsAsFactors = FALSE, row.names = 1))
rownames(msm.flint) <- paste0("F", rownames(msm.flint))
flint.parents <- rownames(msm.flint)

## physical map
physical.map <- read.csv("./data/map.csv",
                         stringsAsFactors = FALSE, row.names = 1)

## simulate generation of biparental DH populations
source("sources/simulate_dh.R")

## simulates the QTL and genetic and phenotypic values
source("sources/simulate_trait.R")

## simulates the pooling of 2, 3 or 4 DH and the generation of the GBS
## data of the pools
{if(xW == 2)
    source("sources/simulate_pooling_2W.R")
else if(xW == 3)
         source("sources/simulate_pooling_3W.R")
else if(xW == 4)
         source("sources/simulate_pooling_4W.R")
}


##------------------------------------------------------------------------
## Simulation output:
##
## list input.list contains the GBS genotypes of the pools as well as
## identifying information for each marker and the genotypes of the
## parents of the pooled DH. Each list element corresponds to one
## pool. The order of input.list and pool.pedigree (identifies the
## pooled DH) is the same, i.e., pool.pedigree[1,] identifies the DH
## corresponding to the pool in input.list[[1]] (the names of the list
## elements also identify the pooled DH). The columns of each component data.frame of input.list
## are
##
##   Name: marker name
##
##   Chromsoome: chromosome of marker
##
##   Position: genetic position of marker (in Morgan)
##
##   Alleles: expected alleles at locus (here all arbitrarily A/T)
##
##   Allele1: observed GBS count for first allele (A)
##
##   Allele2: observed GBS count for second allele (T)
##
##   remaining columns: observed true genotypes of the parents of the
##   pooled DH (see dent.pedigree and flint.pedigree, first two
##   columns correspond to first of the pooled DH, next two to second
##   DH and so on, see pool.pedigree for identity of pooled DH)

## example: first pool
head(input.list[[1]])

## identity of DH contributing to first pool
pool.pedigree[1,]

## pedigree of the contributing DH
rbind(dent.pedigree,flint.pedigree)[pool.pedigree[1,],]

## true marker genotypes of pooled DH
rbind(msm.dent.dh,msm.flint.dh)[pool.pedigree[1,],1:5]


## EOF
