# Supplementary material for: Parent-progeny imputation from pooled samples for cost-efficient genotyping in plant breeding
Source: PLoS One. 2017 Dec 22;12(12):e0190271. doi: 10.1371/journal.pone.0190271 (PMC5741258; doi:10.1371/journal.pone.0190271)
Supplement: S3 File — Zipped folder with R code and instructions for generating the simulated data as described in Materials and Methods (e.g., true genotypes of the bi-parental DH families, GBS data of the pools, etc.). (ZIP) [file pone.0190271.s003.zip › S3_file/sources/simulate_trait.R]

## sample QTL
qsamp <- sort(sample(1:(M+Q),Q))

## sample effects
a <- rnorm(Q)


##--------------------------------------------------
## dents

## calculate true genetic values
msm.qtl <- msm.dent.dh[,qsamp]
msm.qtl[msm.qtl == "A"] <- 1
msm.qtl[msm.qtl == "T"] <- 0
class(msm.qtl) <- "integer"

g.dent <- scale(msm.qtl %*% a * 2)
names(g.dent) <- rownames(msm.dent.dh)


## calculate phenotypic values
vare <- (var(g.dent) - h2 * var(g.dent)) / h2
p.dent <- g.dent + rnorm(length(g.dent), 0, sqrt(vare))


##--------------------------------------------------
## flints

## calculate true genetic values
msm.qtl <- msm.flint.dh[,qsamp]
msm.qtl[msm.qtl == "A"] <- 1
msm.qtl[msm.qtl == "T"] <- 0
class(msm.qtl) <- "integer"

g.flint <- scale(msm.qtl %*% a * 2)
names(g.flint) <- rownames(msm.flint.dh)

## calculate phenotypic values
vare <- (var(g.flint) - h2 * var(g.flint)) / h2
p.flint <- g.flint + rnorm(length(g.flint), 0, sqrt(vare))


## remove QTL
rm(msm.qtl)
msm.dent.dh <- msm.dent.dh[,-qsamp]
msm.flint.dh <- msm.flint.dh[,-qsamp]
msm.dent <- msm.dent[,-qsamp]
msm.flint <- msm.flint[,-qsamp]
genetic.map <- genetic.map[-qsamp,]

## EOF
