# Supplementary material for: Parent-progeny imputation from pooled samples for cost-efficient genotyping in plant breeding
Source: PLoS One. 2017 Dec 22;12(12):e0190271. doi: 10.1371/journal.pone.0190271 (PMC5741258; doi:10.1371/journal.pone.0190271)
Supplement: S3 File — Zipped folder with R code and instructions for generating the simulated data as described in Materials and Methods (e.g., true genotypes of the bi-parental DH families, GBS data of the pools, etc.). (ZIP) [file pone.0190271.s003.zip › S3_file/sources/simulate_pooling_3W.R]

## put pools together
pool.pedigree <- matrix(nrow = ncrosses * cross.size, ncol = 3)

if(across.hg.pooling){
    pool.pedigree <- cbind(rownames(dent.pedigree)[1:(nrow(dent.pedigree)/2)],
                           rownames(dent.pedigree)[(nrow(dent.pedigree)/2 + 1):nrow(dent.pedigree)],
                           rownames(flint.pedigree)[1:(nrow(flint.pedigree)/2)])
    
} else {
    ints <- findInterval(2:(ncrosses*cross.size),
                         seq(1, (ncrosses*cross.size) - (ncrosses*cross.size)/3, len = 3) + 1)
    ints <- c(0,ints)
    pool.pedigree <- cbind(rownames(dent.pedigree)[ints == 1],
                           rownames(dent.pedigree)[ints == 2],
                           rownames(dent.pedigree)[ints == 3])

}


## pooling data
input.list <- list()


##--------------------------------------------------
## simulate GBS data

## sequentiability
seqab <- rgamma(M,shape = 4, rate = 4)

for(i in 1:nrow(pool.pedigree)){

    ## DNA proportion from each DH
    pi <- rdirichlet(1,alpha = alpha[1:3])
    pi <- pi/sum(pi)
    
    ## number of reads for each locus
    nreads <- rpois(M, lambda*seqab) * (!fix.nreads) + fix.nreads * lambda
    nreads[sample(1:M, M * pmiss)] <- 0
        
    parents <- c(rbind(dent.pedigree,flint.pedigree)[pool.pedigree[i,1],],
                 rbind(dent.pedigree,flint.pedigree)[pool.pedigree[i,2],],
                 rbind(dent.pedigree,flint.pedigree)[pool.pedigree[i,3],])

    dhs <- c(pool.pedigree[i,])
    
    x <- as.data.frame(matrix(0,nrow = M, ncol = 6 + length(parents)))
    colnames(x) <- c("Name", "Chromosome",
                     "Position", "Alleles",
                     "Allele1","Allele2", parents)

    x[,1] <- rownames(genetic.map)
    x[,2:3] <- genetic.map
    x[,4] <- paste0("A/T")

    pgeno <- rbind(msm.dent,msm.flint)[parents,]
    dhgeno <- rbind(msm.dent.dh,msm.flint.dh)[dhs,]

    ## calculate proportion of 'A' allele
    p1 <- apply(dhgeno, 2, function(x) sum(as.integer(x == "A")  * pi))

    r1 <- rbinom(M, nreads, p1)
    x[,5:6] <- c(r1, nreads - r1)
    x[,parents] <- t(pgeno)
    
    input.list[[paste0(pool.pedigree[i,],collapse = "-")]] <- x
}


## EOF
