# Supplementary material for: Parent-progeny imputation from pooled samples for cost-efficient genotyping in plant breeding
Source: PLoS One. 2017 Dec 22;12(12):e0190271. doi: 10.1371/journal.pone.0190271 (PMC5741258; doi:10.1371/journal.pone.0190271)
Supplement: S3 File — Zipped folder with R code and instructions for generating the simulated data as described in Materials and Methods (e.g., true genotypes of the bi-parental DH families, GBS data of the pools, etc.). (ZIP) [file pone.0190271.s003.zip › S3_file/sources/simulate_dh.R]

## downsample markers
msamp <- sort(sample(1:ncol(msm.dent), M + Q))
msm.dent <- msm.dent[,msamp]
msm.flint <- msm.flint[,msamp]
physical.map <- physical.map[msamp,]

## rescale map to chromosome lengths of Fu Y, Wen TJ, Ronin YI, Chen
## HD, Guo L, Mester DI, et al. Genetic dissection of intermated
## recombinant inbred lines using a new genetic map of maize.
## Genetics. 2006;174: 1671–1683
chrom.lengths <- c(2.76, 1.96, 2.10, 1.85, 1.91, 1.29, 1.74, 1.55, 1.42, 1.30)
genetic.map <- physical.map

for(i in 1:10){
    genetic.map[genetic.map$chrom == i,"pos"] <-
      (physical.map$pos[physical.map$chrom == i] /
       max(physical.map$pos[physical.map$chrom == i])) * chrom.lengths[i]
}

dup.pos <- unlist(tapply(genetic.map$pos, genetic.map$chrom, duplicated))
genetic.map[dup.pos,"pos"] <- genetic.map[dup.pos,"pos"] + seq(1e-10,2e-10, len = sum(dup.pos))
chrom.lengths <- tapply(genetic.map$pos,genetic.map$chrom,max)

## define genome object
genome <- hypredGenome(10,
                       chrom.lengths,
                       table(genetic.map$chrom))
genome <- hypredNewMap(genome, genetic.map[,"pos"])


## sample crosses
dent.crosses <- matrix(sample(dent.parents, ncrosses*2),ncol = 2)
dent.pedigree <- cbind(rep(dent.crosses[,1], each = cross.size),
                       rep(dent.crosses[,2], each = cross.size))
                       
rownames(dent.pedigree) <- paste0("dh", 1:nrow(dent.pedigree), "_dent")

flint.crosses <- matrix(sample(flint.parents, ncrosses*2),ncol = 2)
flint.pedigree <- cbind(rep(flint.crosses[,1], each = cross.size),
                        rep(flint.crosses[,2], each = cross.size))

rownames(flint.pedigree) <- paste0("dh", 1:nrow(dent.pedigree), "_flint")


## simulate dh
if("dent" %in% hetgroup){

    msm.dent.dh <- matrix(nrow = cross.size * ncrosses, ncol = M + Q)
    dimnames(msm.dent.dh) <- list(rownames(dent.pedigree), rownames(genetic.map))

    
    for(i in 1:nrow(msm.dent.dh))
        msm.dent.dh[i,] <- hypredRecombine(genome,
                                           msm.dent[dent.pedigree[i,1],],
                                           msm.dent[dent.pedigree[i,2],])

}    


if("flint" %in% hetgroup){

    msm.flint.dh <- matrix(nrow = cross.size * ncrosses, ncol = M + Q)
    dimnames(msm.flint.dh) <- list(rownames(flint.pedigree), rownames(genetic.map))

    for(i in 1:nrow(msm.dent.dh))
        msm.flint.dh[i,] <- hypredRecombine(genome,
                                            msm.flint[flint.pedigree[i,1],],
                                            msm.flint[flint.pedigree[i,2],])

}    


## recode
msm.dent[msm.dent == 1] <- "A"
msm.dent[msm.dent == 0] <- "T"

msm.flint[msm.flint == 1] <- "A"
msm.flint[msm.flint == 0] <- "T"


msm.dent.dh[msm.dent.dh == 1] <- "A"
msm.dent.dh[msm.dent.dh == 0] <- "T"

if("flint" %in% hetgroup){
    msm.flint.dh[msm.flint.dh == 1] <- "A"
    msm.flint.dh[msm.flint.dh == 0] <- "T"
}


## EOF
