# Supplementary material for: Parent-progeny imputation from pooled samples for cost-efficient genotyping in plant breeding
Source: PLoS One. 2017 Dec 22;12(12):e0190271. doi: 10.1371/journal.pone.0190271 (PMC5741258; doi:10.1371/journal.pone.0190271)
Supplement: S1 Table — (XLSX) [file pone.0190271.s008.xlsx]

## Sheet: genotype concordance
coverage level (x)	scenario	Mean concordance rate (%)		SD of concordance rate (%)
		EV	SE	EV	SE
0.125	Two-way (dent-dent)	79.8	0.0101973	6.9	0.00886271
0.25	Two-way (dent-dent)	87	0.00871768	5.2	0.00874778
0.5	Two-way (dent-dent)	92.6	0.00669842	3.4	0.00700684
1	Two-way (dent-dent)	96.2	0.00463878	2.1	0.00541071
2	Two-way (dent-dent)	98.2	0.0032332	1.3	0.00611833
4	Two-way (dent-dent)	99.1	0.00241823	0.9	0.00515917
0.125	Two-way (dent-flint)	80.5	0.0115388	6.8	0.00944903		Abbreviation	Meaning
0.25	Two-way (dent-flint)	87.9	0.00896856	4.9	0.00963868		EV	expected value
0.5	Two-way (dent-flint)	93.4	0.00601383	3.1	0.00875353		SE	standard error of estimate (monte-carlo error)
1	Two-way (dent-flint)	96.8	0.00335564	1.7	0.00655549		SD	Standard deviation
2	Two-way (dent-flint)	98.6	0.00172231	0.9	0.0053072		cor.	correlation
4	Two-way (dent-flint)	99.4	0.000791792	0.5	0.00219012
0.125	Three-way (dent-dent)	71.6	0.00966231	8.5	0.00822735
0.25	Three-way (dent-dent)	78.5	0.0095838	7.4	0.0081761
0.5	Three-way (dent-dent)	85.2	0.00935862	6	0.00816406
1	Three-way (dent-dent)	90.8	0.00712118	4.4	0.00710858
2	Three-way (dent-dent)	94.7	0.00583554	3	0.00725131
4	Three-way (dent-dent)	97.1	0.0046658	2.1	0.00600918
0.125	Three-way (dent-flint)	71.6	0.0104393	8.5	0.00810848
0.25	Three-way (dent-flint)	78.6	0.00978639	7.3	0.00799485
0.5	Three-way (dent-flint)	85.5	0.00908864	5.8	0.0084066
1	Three-way (dent-flint)	91.3	0.00732538	4.1	0.00733409
2	Three-way (dent-flint)	95.3	0.00525363	2.6	0.00706963
4	Three-way (dent-flint)	97.5	0.00361667	1.7	0.0055224
0.125	Four-way (dent-dent)	66.7	0.00931165	9.2	0.00801483
0.25	Four-way (dent-dent)	72.6	0.00973439	8.6	0.00767919
0.5	Four-way (dent-dent)	79	0.00994757	7.7	0.00785783
1	Four-way (dent-dent)	85.2	0.0104339	6.5	0.00788891
2	Four-way (dent-dent)	90.3	0.00924681	5.1	0.00732561
4	Four-way (dent-dent)	93.9	0.00775405	3.8	0.00717578
0.125	four-way (dent-flint)	67.2	0.0101848	9.1	0.0075894
0.25	four-way (dent-flint)	73.6	0.0107386	8.4	0.00805562
0.5	four-way (dent-flint)	80.5	0.0102319	7.3	0.00868006
1	four-way (dent-flint)	87	0.00871819	5.7	0.00837097
2	four-way (dent-flint)	92.2	0.00706391	4.1	0.00769688
4	four-way (dent-flint)	95.6	0.00509109	2.7	0.00583016

## Sheet: gebv concordance
		across populations						within populations
coverage level (x)	scenario	estimation and prediction		prediction only		estimation only		estimation and prediction		prediction only		estimation only
		EV	SE	EV	SE	EV	SE	EV	SE	EV	SE	EV	SE
0.125	Two-way (dent-dent)	0.788	0.00235251	0.876	0.00128281	0.879	0.00152958	0.591	0.00162369	0.697	0.00115757	0.819	0.00125566
0.25	Two-way (dent-dent)	0.865	0.00149255	0.923	0.000782085	0.927	0.000949674	0.741	0.00123536	0.819	0.000828723	0.888	0.00085484
0.5	Two-way (dent-dent)	0.926	0.00082325	0.96	0.000425596	0.96	0.000521448	0.86	0.000800918	0.908	0.000538351	0.94	0.000470176
1	Two-way (dent-dent)	0.965	0.000417351	0.982	0.000204447	0.981	0.000268336	0.933	0.000448031	0.959	0.000295121	0.971	0.000255873
2	Two-way (dent-dent)	0.984	0.000200365	0.992	0.000106294	0.991	0.000124728	0.969	0.000249884	0.982	0.000173384	0.986	0.000136937
4	Two-way (dent-dent)	0.992	0.000114304	0.996	6.61675e-05	0.996	6.88897e-05	0.986	0.000145706	0.992	0.000109429	0.993	7.38511e-05
0.125	Two-way (dent-flint)	0.797	0.00229079	0.881	0.00122732	0.886	0.00146974	0.611	0.00170495	0.713	0.00115469	0.829	0.0013125		Abbreviation	Meaning
0.25	Two-way (dent-flint)	0.878	0.00134023	0.931	0.000689876	0.934	0.000841156	0.767	0.00116611	0.839	0.000773574	0.9	0.000752379		EV	expected value
0.5	Two-way (dent-flint)	0.939	0.000685728	0.968	0.000345613	0.967	0.000438743	0.881	0.000720661	0.924	0.000462751	0.948	0.000423912		SE	standard error of estimate (monte-carlo error)
1	Two-way (dent-flint)	0.972	0.000343134	0.987	0.000156885	0.984	0.000222402	0.948	0.000376915	0.968	0.000231431	0.976	0.000219343		SD	Standard devidation	deviation
2	Two-way (dent-flint)	0.989	0.000150201	0.995	6.94047e-05	0.994	9.98758e-05	0.979	0.000182281	0.988	0.00011403	0.99	0.000102342		cor.	correlation
4	Two-way (dent-flint)	0.996	6.58712e-05	0.998	2.73536e-05	0.997	4.93383e-05	0.992	8.83849e-05	0.996	5.59769e-05	0.996	5.55252e-05
0.125	Three-way (dent-dent)	0.692	0.00347376	0.811	0.00193244	0.813	0.00229922	0.407	0.00188816	0.534	0.001408	0.723	0.00181072
0.25	Three-way (dent-dent)	0.766	0.00254378	0.859	0.0014365	0.868	0.00158875	0.555	0.00165618	0.665	0.00122981	0.803	0.00136552
0.5	Three-way (dent-dent)	0.841	0.00172557	0.908	0.000918482	0.914	0.00107698	0.699	0.00136476	0.786	0.000912097	0.871	0.000951081
1	Three-way (dent-dent)	0.905	0.000999859	0.947	0.000566035	0.951	0.000590549	0.818	0.000977731	0.877	0.000676618	0.924	0.000569742
2	Three-way (dent-dent)	0.947	0.000599562	0.972	0.000317833	0.972	0.000376628	0.899	0.000614139	0.935	0.000415795	0.958	0.000362298
4	Three-way (dent-dent)	0.971	0.000348186	0.985	0.000180135	0.985	0.000224405	0.946	0.000357707	0.966	0.000245022	0.977	0.000211841
0.125	Three-way (dent-flint)	0.699	0.00340042	0.816	0.00187403	0.817	0.00226189	0.409	0.00201657	0.535	0.00147881	0.725	0.00186714
0.25	Three-way (dent-flint)	0.772	0.00252155	0.864	0.00137709	0.871	0.00161315	0.557	0.00171602	0.669	0.0012247	0.805	0.00134769
0.5	Three-way (dent-flint)	0.847	0.00168691	0.912	0.000875558	0.917	0.00106676	0.709	0.00128687	0.794	0.000888972	0.876	0.000901008
1	Three-way (dent-flint)	0.913	0.000958315	0.952	0.000499729	0.954	0.00060541	0.832	0.000910002	0.887	0.000615633	0.929	0.000564095
2	Three-way (dent-flint)	0.954	0.000536029	0.976	0.000282275	0.975	0.000335845	0.914	0.000570259	0.946	0.000372366	0.963	0.000333586
4	Three-way (dent-flint)	0.978	0.000272911	0.989	0.000138007	0.988	0.0001701	0.958	0.000327923	0.975	0.000213699	0.982	0.000177232
0.125	Four-way (dent-dent)	0.64	0.0039274	0.779	0.00221149	0.766	0.00272266	0.298	0.00196255	0.427	0.00161353	0.658	0.00221218
0.25	Four-way (dent-dent)	0.713	0.0032575	0.825	0.00185045	0.827	0.00216388	0.418	0.00191172	0.544	0.00146947	0.733	0.00181976
0.5	Four-way (dent-dent)	0.77	0.00244895	0.862	0.00138428	0.87	0.00160506	0.555	0.00175001	0.668	0.00124445	0.806	0.00141283
1	Four-way (dent-dent)	0.838	0.0017245	0.906	0.000973991	0.913	0.00107237	0.691	0.00133179	0.78	0.00095159	0.869	0.000962534
2	Four-way (dent-dent)	0.896	0.00116055	0.941	0.000648906	0.946	0.000698269	0.8	0.00102445	0.863	0.000723996	0.918	0.000655822
4	Four-way (dent-dent)	0.935	0.000707506	0.964	0.000396532	0.967	0.000414737	0.876	0.000758719	0.918	0.000547227	0.949	0.000408695
0.125	four-way (dent-flint)	0.655	0.00387061	0.787	0.00218534	0.779	0.00265292	0.316	0.00199095	0.444	0.00158337	0.67	0.0021838
0.25	four-way (dent-flint)	0.719	0.00314975	0.829	0.00177049	0.833	0.00206719	0.454	0.00180307	0.576	0.00133666	0.75	0.00165331
0.5	four-way (dent-flint)	0.791	0.00232249	0.877	0.00127183	0.883	0.00147597	0.598	0.00169557	0.706	0.00118973	0.823	0.0012285
1	four-way (dent-flint)	0.865	0.00150104	0.924	0.000789898	0.927	0.000931768	0.742	0.00125912	0.819	0.000838699	0.889	0.000837394
2	four-way (dent-flint)	0.923	0.000836512	0.958	0.000448989	0.959	0.000506047	0.851	0.000821407	0.902	0.000529381	0.937	0.0005202
4	four-way (dent-flint)	0.958	0.000480188	0.978	0.000243723	0.978	0.000301646	0.921	0.000507623	0.95	0.000331606	0.966	0.000299101

## Sheet: polymorphism statistics
scenario	Mean of multi-polymorphism rate (%)		SD of multi-polymorphism rate
	EV	SE	EV	SE
Two-way (dent-dent)	39.2	0.0227042	10.9	0.0156609
Two-way (dent-flint)	21.5	0.00946052	7.8	0.00723961		Abbreviation	Meaning
Three-way (dent-dent)	61.6	0.0214556	7.8	0.0113028		EV	expected value
Three-way (dent-flint)	52.2	0.020182	9.9	0.0146997		SE	standard error of estimate (monte-carlo error)
Four-way (dent-dent)	74.5	0.0191666	8.5	0.0124997		SD	Standard devidation
Four-way (dent-flint)	60.7	0.0168887	8.8	0.0134012		cor.	correlation

## Sheet: cor.  conc. statis. and multi-p
coverage level (x)	scenario	cor. multi-polymorphism rate and genotype concordance		cor. multi-polymorphism rate and GEBV concordance
		EV	SE	EV	SE
0.125	Two-way (dent-dent)	-0.328342	0.00455874	-0.109192	0.0100467
0.25	Two-way (dent-dent)	-0.391334	0.00469147	-0.1598	0.00966489
0.5	Two-way (dent-dent)	-0.442845	0.00464944	-0.19766	0.010128
1	Two-way (dent-dent)	-0.477526	0.00449365	-0.21022	0.00965473
2	Two-way (dent-dent)	-0.506778	0.00435959	-0.255474	0.00975242
4	Two-way (dent-dent)	-0.528735	0.003925	-0.308292	0.00953661
0.125	Two-way (dent-flint)	-0.0771701	0.00455073	-0.0343977	0.00986836		Abbreviation	Meaning
0.25	Two-way (dent-flint)	-0.0690925	0.00466436	-0.0115128	0.0101651		EV	expected value
0.5	Two-way (dent-flint)	-0.0589491	0.00478616	-0.0039922	0.010218		SE	standard error of estimate (monte-carlo error)
1	Two-way (dent-flint)	-0.0445525	0.00490162	-0.0174235	0.0100487		SD	Standard deviation
2	Two-way (dent-flint)	-0.0432609	0.00494793	-0.0080736	0.0100893		cor.	correlation
4	Two-way (dent-flint)	-0.046069	0.00468627	-0.0109322	0.0100412
0.125	Three-way (dent-dent)	-0.370055	0.00441028	-0.116019	0.00931824
0.25	Three-way (dent-dent)	-0.464596	0.00423463	-0.124586	0.00986182
0.5	Three-way (dent-dent)	-0.531681	0.00405425	-0.201128	0.00908495
1	Three-way (dent-dent)	-0.5673	0.00375424	-0.214951	0.00902501
2	Three-way (dent-dent)	-0.600918	0.00376867	-0.260101	0.00897136
4	Three-way (dent-dent)	-0.63156	0.00332969	-0.306785	0.00863296
0.125	Three-way (dent-flint)	-0.218203	0.00453131	-0.0614793	0.0102396
0.25	Three-way (dent-flint)	-0.289706	0.00465049	-0.0948998	0.00964079
0.5	Three-way (dent-flint)	-0.336067	0.0044592	-0.109234	0.010283
1	Three-way (dent-flint)	-0.385447	0.00469105	-0.143914	0.009979
2	Three-way (dent-flint)	-0.41593	0.00459183	-0.191525	0.0100854
4	Three-way (dent-flint)	-0.428432	0.00467643	-0.211943	0.00990138
0.125	Four-way (dent-dent)	-0.371203	0.00431747	-0.121046	0.00954829
0.25	Four-way (dent-dent)	-0.509451	0.00384762	-0.165964	0.00930047
0.5	Four-way (dent-dent)	-0.596954	0.00369064	-0.245498	0.00897339
1	Four-way (dent-dent)	-0.650415	0.00324737	-0.277824	0.00895863
2	Four-way (dent-dent)	-0.67282	0.00320519	-0.310527	0.00869582
4	Four-way (dent-dent)	-0.675103	0.00318664	-0.3557	0.00839942
0.125	four-way (dent-flint)	-0.186723	0.00455001	-0.0608806	0.0100859
0.25	four-way (dent-flint)	-0.261988	0.00456585	-0.0928369	0.00963362
0.5	four-way (dent-flint)	-0.335201	0.00448581	-0.116933	0.0100366
1	four-way (dent-flint)	-0.371115	0.00435285	-0.146255	0.0100027
2	four-way (dent-flint)	-0.411123	0.00455789	-0.171833	0.00981032
4	four-way (dent-flint)	-0.441513	0.00432812	-0.199424	0.00987991

## Sheet: uncertainty of genotype calls
coverage level (x)	scenario	all calls (%)		correct calls (%)		incorrect calls (%)
		EV	SE	EV	SE	EV	SE
0.125	Two-way (dent-dent)	79.2031	0.0207434	81.9935	0.0167518	67.7634	0.0144054
0.25	Two-way (dent-dent)	86.4189	0.0189631	88.682	0.0146395	70.7452	0.0147351
0.5	Two-way (dent-dent)	92.1925	0.0149732	93.7267	0.01068	72.6918	0.0146217
1	Two-way (dent-dent)	95.9946	0.011828	96.8663	0.00785649	73.6432	0.0166385
2	Two-way (dent-dent)	98.0566	0.00718665	98.5029	0.00469627	73.9527	0.0218694
4	Two-way (dent-dent)	99.0627	0.00532519	99.2897	0.00313037	73.9999	0.0296245
0.125	Two-way (dent-flint)	79.8177	0.0245042	82.7079	0.01962	67.544	0.0168008		Abbreviation	Meaning
0.25	Two-way (dent-flint)	87.2129	0.0203031	89.4285	0.0160547	70.7896	0.0168973		EV	expected value
0.5	Two-way (dent-flint)	92.9372	0.0129276	94.3193	0.00972325	72.8348	0.0145227		SE	standard error of estimate (monte-carlo error)
1	Two-way (dent-flint)	96.5435	0.00792163	97.2823	0.00558666	73.8502	0.015031		SD	Standard deviation
2	Two-way (dent-flint)	98.44	0.00416517	98.7815	0.00295616	74.2049	0.018192		cor.	correlation
4	Two-way (dent-flint)	99.3431	0.00194171	99.4827	0.00138727	74.7044	0.0224832
0.125	Three-way (dent-dent)	71.1199	0.0183138	73.6322	0.01716	64.3449	0.012256
0.25	Three-way (dent-dent)	77.9122	0.0196735	80.5994	0.0172689	67.5878	0.0120252
0.5	Three-way (dent-dent)	84.7382	0.0191614	87.1385	0.0160291	70.2525	0.0127361
1	Three-way (dent-dent)	90.4634	0.0153741	92.2577	0.0118623	72.1336	0.0146223
2	Three-way (dent-dent)	94.4854	0.0121015	95.64	0.00877055	73.0866	0.0163898
4	Three-way (dent-dent)	96.9182	0.0108492	97.6036	0.00757901	73.3412	0.0217858
0.125	Three-way (dent-flint)	71.0916	0.0184522	73.6429	0.0177169	64.256	0.0118421
0.25	Three-way (dent-flint)	77.9743	0.0194643	80.6597	0.018055	67.558	0.0124243
0.5	Three-way (dent-flint)	84.8541	0.020431	87.2201	0.0164932	70.314	0.0129742
1	Three-way (dent-flint)	90.7758	0.0159608	92.4753	0.0123352	72.2758	0.0137307
2	Three-way (dent-flint)	94.9244	0.012006	95.9628	0.00849569	73.3533	0.0149745
4	Three-way (dent-flint)	97.3088	0.00921417	97.8958	0.0061662	73.7253	0.0196507
0.125	Four-way (dent-dent)	66.3505	0.014876	68.3401	0.0149462	62.0069	0.0109971
0.25	Four-way (dent-dent)	72.1595	0.0187712	74.6097	0.0169283	65.1437	0.0110084
0.5	Four-way (dent-dent)	78.5701	0.0199245	81.1865	0.0172246	67.9784	0.0121969
1	Four-way (dent-dent)	84.7986	0.0235052	87.1876	0.018771	70.2418	0.0139991
2	Four-way (dent-dent)	90.0298	0.0202978	91.8838	0.0157178	71.8243	0.0145938
4	Four-way (dent-dent)	93.6629	0.017831	94.9744	0.0127575	72.6899	0.0169456
0.125	four-way (dent-flint)	66.7782	0.0161717	68.9256	0.0157743	62.0044	0.0112752
0.25	four-way (dent-flint)	72.9968	0.020623	75.5556	0.0193175	65.2889	0.0129387
0.5	four-way (dent-flint)	79.8564	0.0207908	82.4686	0.0175642	68.3624	0.0119521
1	four-way (dent-flint)	86.3422	0.0196199	88.5511	0.0163562	70.7592	0.0127159
2	four-way (dent-flint)	91.6472	0.016464	93.2112	0.0127781	72.4011	0.0128786
4	four-way (dent-flint)	95.1973	0.0114757	96.1763	0.0087169	73.1845	0.015616
